# Supplementary material for: Emotion appraisal dimensions inferred from vocal expressions are consistent across cultures: a comparison between Australia and India
Source: R Soc Open Sci. 2017 Nov 15;4(11):170912. doi: 10.1098/rsos.170912 (PMC5717659; doi:10.1098/rsos.170912)
Supplement: Table S1 [file rsos170912supp4.csv]

dimension	emotion	speaker	listener	ingroup	n_ratings	mean	sd	SE	predicted	tails	HD	ci95ll	ci95ul	BF	support	diff	SE_diff	HD_diff	ci95ll_diff	ci95ul_diff	BF_diff	support_diff
GOAL	ang	AU	AUS	TRUE	80	0.0210611816460004	0.635460032996161	0.0710465915381838	-1	1	0.0209554067541255	-0.117945793809313	0.159856607317564	0.0570858845969985	H0	-0.145574740054065	0.100639601324894	-0.144115094907835	-0.340377313293417	0.0521471234777462	0.282843643963499	NOdiff
GOAL	ang	AU	IND	FALSE	40	0.166635921700065	0.450808659439462	0.0712791076377933	-1	1	0.165793572442052	0.0264400803812069	0.305147064502897	0.0214201026998521	H0	NA	NA	NA	NA	NA	NA	999
GOAL	ang	IN	IND	TRUE	40	0.243590484696267	0.616810067473247	0.0975262348468799	-1	1	0.241295435379598	0.0510466368901495	0.431544233869047	0.0277536658881233	H0	0.285653741016238	0.115397082588104	0.28189982574448	0.0572126184203482	0.506587033068612	2.36374467137772	none
GOAL	ang	IN	AUS	FALSE	80	-0.0420632563199713	0.551733282406411	0.0616856562454912	-1	1	-0.0419038072969372	-0.162578321014365	0.0787707064204903	0.117145404265765	H0	NA	NA	NA	NA	NA	NA	999
GOAL	fea	AU	AUS	TRUE	80	-0.284418798438345	0.677149935763135	0.0757076643662993	-1	1	-0.282797899730847	-0.430761489973958	-0.134834309487735	168.759635410794	H1	-0.0265429150003574	0.111869242757552	-0.0262148433796573	-0.244119291287899	0.191689604528584	0.114619079217957	NOdiff
GOAL	fea	AU	IND	FALSE	40	-0.257875883437988	0.52088682192384	0.0823594380222931	-1	1	-0.256138476421727	-0.417018267076789	-0.0952586857666646	21.4059002612362	H1	NA	NA	NA	NA	NA	NA	999
GOAL	fea	IN	IND	TRUE	40	-0.14381798225735	0.517770912591007	0.0818667694985768	-1	1	-0.142860507145306	-0.302784352085597	0.0170633377949846	0.727506649621717	none	0.178569555611673	0.0992519976447733	0.176827633834255	-0.0167551303070458	0.370410397975555	0.491838791328821	none
GOAL	fea	IN	AUS	FALSE	80	-0.322387537869023	0.501899678289993	0.056114089927085	-1	1	-0.321375593264939	-0.431186459664685	-0.211564726865192	1568665.34567495	H1	NA	NA	NA	NA	NA	NA	999
GOAL	hap	AU	AUS	TRUE	80	0.85752614890104	0.60019824826059	0.0671042041543487	1	1	0.853682040683871	0.722452929327556	0.984911152040187	25418289076794505765233851143028736	H1	0.318897115524912	0.0994800636595828	0.315772144993786	0.121748911081327	0.509795378906245	16.0818249499705	diff
GOAL	hap	AU	IND	FALSE	40	0.538629033376128	0.464469971064918	0.0734391506658822	1	1	0.535739624119785	0.392185484165334	0.679293764074236	59197874844.837	H1	NA	NA	NA	NA	NA	NA	999
GOAL	hap	IN	IND	TRUE	40	0.617449006011059	0.706938927246596	0.111776858836765	1	1	0.609829752727189	0.392103033322981	0.827556472131396	768650.926855511	H1	0.145422794281799	0.13580490290759	0.142789334630747	-0.120967160423311	0.406545829684806	0.236921949270097	NOdiff
GOAL	hap	IN	AUS	FALSE	80	0.472026211729261	0.689864072543327	0.0771291480720863	1	1	0.469234778383636	0.318509309161417	0.619960247605856	18311803.469284	H1	NA	NA	NA	NA	NA	NA	999
GOAL	pri	AU	AUS	TRUE	80	0.518479481377245	0.472108934812063	0.0527833835512395	1	1	0.517038966568646	0.413727352205464	0.620350580931829	78266996634930233344	H1	0.141441553875163	0.0820636035679415	0.140495396753634	-0.0198103875334378	0.300801181040706	0.358609686466408	none
GOAL	pri	AU	IND	FALSE	40	0.377037927502081	0.397409081498599	0.0628358930185527	1	1	0.375555104710413	0.252639172867604	0.498471036553222	7493074.22433907	H1	NA	NA	NA	NA	NA	NA	999
GOAL	pri	IN	IND	TRUE	40	0.261034009042202	0.409513447071097	0.0647497612605738	1	1	0.259944184837376	0.133299855265713	0.386588514409039	415.812580028344	H1	0.0408026353949471	0.0799232755035146	0.0405436534846033	-0.115608032999097	0.196695339968304	0.090928640112763	NOdiff
GOAL	pri	IN	AUS	FALSE	80	0.220231373647255	0.419065473062089	0.0468529442394968	1	1	0.219748981039212	0.128017839162211	0.311480122916213	5580.96144557483	H1	NA	NA	NA	NA	NA	NA	999
GOAL	rel	AU	AUS	TRUE	80	0.189488096374247	0.461915640139773	0.0516437385611431	1	1	0.188984061569791	0.087897047587855	0.290071075551728	83.364021001412	H1	0.0764833569329392	0.0719234010942599	0.0760897465288357	-0.0645169113200565	0.216696404377728	0.126244958307808	NOdiff
GOAL	rel	AU	IND	FALSE	40	0.113004739441308	0.316600688084792	0.0500589641562237	1	1	0.112722268720251	0.0147294023082808	0.210715135132222	1.24114886237405	none	NA	NA	NA	NA	NA	NA	999
GOAL	rel	IN	IND	TRUE	40	0.0726581049206339	0.298480656466047	0.0471939355967486	1	1	0.0724966355163487	-0.0199006387585178	0.164893909791215	0.286398863692232	H0	-0.024399680117657	0.0705127884738988	-0.0242789638145707	-0.162141723688444	0.113583796059302	0.0748577170060161	NOdiff
GOAL	rel	IN	AUS	FALSE	80	0.0970577850382908	0.468596694931131	0.052390703194887	1	1	0.0967921114271081	-0.00575303104801632	0.199337253902233	0.556219288773301	none	NA	NA	NA	NA	NA	NA	999
GOAL	sad	AU	AUS	TRUE	80	-0.505436734435491	0.441286183976829	0.0493372952451834	-1	1	-0.504209403685729	-0.600793023401617	-0.407625783969842	5359055631448848465920	H1	-0.0150164543548408	0.0862765777940666	-0.0149055030388074	-0.183381719242013	0.153570713164398	0.0874954725898465	NOdiff
GOAL	sad	AU	IND	FALSE	40	-0.49042028008065	0.447637316306192	0.0707776742606398	-1	1	-0.487975775595512	-0.626353849096537	-0.349597702094487	3346084921.15906	H1	NA	NA	NA	NA	NA	NA	999
GOAL	sad	IN	IND	TRUE	40	-0.42723822846173	0.480708635349751	0.0760067089308272	-1	1	-0.424784241486872	-0.573328936077192	-0.276239546896552	1007848.05743489	H1	0.0544923200629981	0.0926766057227118	0.0540282737457108	-0.126842787661184	0.234899335152605	0.109829846440498	NOdiff
GOAL	sad	IN	AUS	FALSE	80	-0.481730548524728	0.474293870572875	0.0530276667956218	-1	1	-0.480379752631624	-0.584168158943046	-0.376591346320201	78814130090838464	H1	NA	NA	NA	NA	NA	NA	999
GOAL	ser	AU	AUS	TRUE	80	0.181619942856614	0.493094203304751	0.0551296078950263	0	2	0.181069622720448	0.0731794207847516	0.288959824656144	12.3451922885845	NaN	0.350151908783871	0.0928612107004014	0.347158291855734	0.165930025793488	0.52838655791798	106.705815746137	diff
GOAL	ser	AU	IND	FALSE	40	-0.168531965927257	0.472606846589636	0.0747257036506515	0	2	-0.167596120788757	-0.313651286646843	-0.0215409549306701	0.937204573784331	NaN	NA	NA	NA	NA	NA	NA	999
GOAL	ser	IN	IND	TRUE	40	-0.108419338815764	0.395737094904222	0.0625715287257778	0	2	-0.107996511284406	-0.230397330049862	0.0144043074810509	0.279324617442991	NaN	-0.0563024863930198	0.0875147738083066	-0.0558745523801765	-0.226750402145173	0.11500129738482	0.107347424064895	NOdiff
GOAL	ser	IN	AUS	FALSE	80	-0.0521168524227446	0.547257849839597	0.0611852876730856	0	2	-0.0519224734041284	-0.171621791005154	0.067776844196897	0.087896356805593	NaN	NA	NA	NA	NA	NA	NA	999
GOAL	sha	AU	AUS	TRUE	80	-0.241540005992202	0.499876538074113	0.0558878959745489	-1	1	-0.240787915312718	-0.350157518968448	-0.131418311656987	1236.3740679485	H1	0.0192498133007994	0.0723905028717471	0.0191494627452707	-0.122365610666724	0.160664536157265	0.0749885399076309	NOdiff
GOAL	sha	AU	IND	FALSE	40	-0.260789819293001	0.290993332539591	0.0460100857373949	-1	1	-0.260238912255674	-0.350323379545398	-0.17015444496595	843680.133528155	H1	NA	NA	NA	NA	NA	NA	999
GOAL	sha	IN	IND	TRUE	40	-0.532945728416005	0.418413119998741	0.0661569231046685	-1	1	-0.530623328876949	-0.660008065717248	-0.401238592036649	14199564272062	H1	-0.0982252666567732	0.0815047834966342	-0.097577059350267	-0.256798454170402	0.0616443354698677	0.167578347781117	NOdiff
GOAL	sha	IN	AUS	FALSE	80	-0.434720461759232	0.425797252988432	0.0476055801157405	-1	1	-0.433737486285728	-0.526938872337819	-0.340536100233637	111143624328507120	H1	NA	NA	NA	NA	NA	NA	999
NORM	ang	AU	AUS	TRUE	80	-0.0550597586483775	0.550937920209411	0.0615967320485299	-1	1	-0.0548516428816874	-0.175352853842204	0.0656495680788292	0.149495622839995	H0	-0.212870071354858	0.0976240392960653	-0.210860475493388	-0.401298265236494	-0.0204226857502828	1.02654027320143	none
NORM	ang	AU	IND	FALSE	40	0.157810312706481	0.479011300468843	0.0757383367220413	-1	1	0.156910229241135	0.00888703457021581	0.304933423912055	0.0248576550676817	H0	NA	NA	NA	NA	NA	NA	999
NORM	ang	IN	IND	TRUE	40	0.102374548471687	0.664375500459899	0.105046990153376	-1	1	0.101257188545319	-0.10350823190825	0.306022608998888	0.0558146514051305	H0	0.337472348124089	0.118073006749231	0.332832255460823	0.103005650581743	0.562658860339904	6.60432929534905	diff
NORM	ang	IN	AUS	FALSE	80	-0.235097799652402	0.482192059869959	0.0539107112039938	-1	1	-0.234416499792962	-0.339928277140948	-0.128904722444977	1415.02094404776	H1	NA	NA	NA	NA	NA	NA	999
NORM	fea	AU	AUS	TRUE	80	-0.627844373996134	0.51210246185053	0.0572547958071389	0	2	-0.625792954824867	-0.737828871731348	-0.513757037918385	6090092334902750901960704	NaN	-0.407649236455956	0.0952932986059872	-0.40398076279073	-0.589913326534003	-0.218048199047458	824.676824746311	diff
NORM	fea	AU	IND	FALSE	40	-0.220195137540178	0.481775927845826	0.0761754626916875	0	2	-0.21892478246061	-0.367797382516152	-0.0700521824050681	4.84944056588324	NaN	NA	NA	NA	NA	NA	NA	999
NORM	fea	IN	IND	TRUE	40	-0.314087266532667	0.510557812044747	0.0807262781626774	0	2	-0.312053696229102	-0.469764157509282	-0.154343234948923	148.828882987986	NaN	0.280449218416543	0.0963807752846818	0.277868031734497	0.0898330457029112	0.465903017766082	6.3798700294385	diff
NORM	fea	IN	AUS	FALSE	80	-0.594536484949211	0.470958330086928	0.0526547420322078	0	2	-0.592892677042379	-0.695953201536716	-0.489832152548042	213769360374764706809774080	NaN	NA	NA	NA	NA	NA	NA	999
NORM	hap	AU	AUS	TRUE	80	0.72890850562659	0.494013912202902	0.0552324344758151	1	1	0.726691644241617	0.618600819234384	0.834782469248851	5209688017454095644193692323552428032	H1	0.260691882752832	0.101557333803496	0.258030583172578	0.0599968384790156	0.456064327866141	2.64165242302339	none
NORM	hap	AU	IND	FALSE	40	0.468216622873759	0.539009099409257	0.0852248216844685	1	1	0.464840361712297	0.298403057186337	0.631277666238257	536702.565413789	H1	NA	NA	NA	NA	NA	NA	999
NORM	hap	IN	IND	TRUE	40	0.609562790352355	0.766924271633936	0.121261374561445	1	1	0.60072947139452	0.364785544439196	0.836673398349843	60958.6743251434	H1	0.310897206870567	0.138227313181306	0.305068330314251	0.0366945460003156	0.573442114628186	1.64271656175198	none
NORM	hap	IN	AUS	FALSE	80	0.298665583481788	0.59346232559728	0.0663511051060315	1	1	0.297356480749097	0.167593639505397	0.427119321992797	3124.51546313102	H1	NA	NA	NA	NA	NA	NA	999
NORM	pri	AU	AUS	TRUE	80	0.607963180558809	0.547491475440384	0.0612114078093178	1	1	0.605693745159333	0.485943518359496	0.72544397195917	256091446600498020352	H1	0.328578038283373	0.0939579720918458	0.325702702089815	0.142352614948786	0.509052789230844	40.2317206776213	diff
NORM	pri	AU	IND	FALSE	40	0.279385142275436	0.450833187492379	0.0712829858634826	1	1	0.277972689634152	0.138611653818514	0.417333725449791	292.289741974935	H1	NA	NA	NA	NA	NA	NA	999
NORM	pri	IN	IND	TRUE	40	0.109596641769219	0.446254651195944	0.0705590557111583	1	1	0.109053709116696	-0.0288990619560521	0.247006480189443	0.437398284039405	none	-0.287216025282693	0.0897915464074003	-0.284918860754851	-0.460205085788465	-0.109632635721237	14.3441166203092	diff
NORM	pri	IN	AUS	FALSE	80	0.396812667051912	0.496704456463358	0.0555332464689576	1	1	0.395592682376122	0.286914968150255	0.50427039660199	12090042432.8796	H1	NA	NA	NA	NA	NA	NA	999
NORM	rel	AU	AUS	TRUE	80	0.158735309344491	0.389875311098662	0.0435893849182744	0	2	0.158434278752435	0.0730801337408726	0.243788423763998	32.6837902172246	NaN	0.061148658900911	0.0690824952497215	0.0608582196719483	-0.0742215279737498	0.195937967317646	0.10205493260888	NOdiff
NORM	rel	AU	IND	FALSE	40	0.0975866504435801	0.338960568348256	0.0535943716482833	0	2	0.0973071496031478	-0.00758727974344427	0.20220157894974	0.280251947000986	NaN	NA	NA	NA	NA	NA	NA	999
NORM	rel	IN	IND	TRUE	40	0.0417047310999143	0.340924276731205	0.0539048612058076	0	2	0.0415838993471664	-0.0639164618045564	0.147084260498889	0.0727398795780236	NaN	-0.111171050926292	0.0736898623931237	-0.110570630749435	-0.254612203549815	0.0334709420509456	0.228537917040694	NOdiff
NORM	rel	IN	AUS	FALSE	80	0.152875782026206	0.449396195613637	0.0502440221110942	0	2	0.152490824770642	0.0541366089096862	0.250845040631597	5.09281205981128	NaN	NA	NA	NA	NA	NA	NA	999
NORM	sad	AU	AUS	TRUE	80	-0.440807935967323	0.490820511609456	0.0548754014354984	0	2	-0.439484512000935	-0.546878721750876	-0.332090302250993	5125692305114.56	NaN	-0.0490266171691404	0.0874039463748277	-0.0486549203455989	-0.219316017061304	0.122006176370106	0.102059935329312	NOdiff
NORM	sad	AU	IND	FALSE	40	-0.391781318798183	0.430262253012585	0.0680304355357707	0	2	-0.389976453114387	-0.523008616382305	-0.256944289846468	1003231.21321992	NaN	NA	NA	NA	NA	NA	NA	999
NORM	sad	IN	IND	TRUE	40	-0.422340758487766	0.461571974590863	0.0729809371904247	0	2	-0.42010319761372	-0.562766411427315	-0.277439983800126	1249765.08447017	NaN	0.0620007898231009	0.0918232385636144	0.0614824005240787	-0.117737187361379	0.240701988409537	0.114941553957868	NOdiff
NORM	sad	IN	AUS	FALSE	80	-0.484341548310867	0.498420701585939	0.0557251285069648	0	2	-0.482842183332919	-0.59189424731014	-0.373790119355697	1258896707700270	NaN	NA	NA	NA	NA	NA	NA	999
NORM	ser	AU	AUS	TRUE	80	0.365606797263401	0.45394584322673	0.0507526881779215	0	2	0.364667473890502	0.265320074044959	0.464014873736045	8822410136.39018	NaN	0.405108721695655	0.0868575282074062	0.402075372525042	0.232473174160355	0.571677570889729	4233.32789152102	diff
NORM	ser	AU	IND	FALSE	40	-0.0395019244322545	0.44579792951583	0.0704868416728614	0	2	-0.0393066335565599	-0.177118914504982	0.0985056473918622	0.0824264669129108	NaN	NA	NA	NA	NA	NA	NA	999
NORM	ser	IN	IND	TRUE	40	0.0549461799244996	0.499205078983676	0.0789312534556335	0	2	0.0546059768922521	-0.0996196021476699	0.208831555932174	0.10038072475421	NaN	-0.287007044060677	0.100161388129861	-0.284156301751168	-0.479495218108479	-0.0888173853938566	5.82029683669657	diff
NORM	ser	IN	AUS	FALSE	80	0.341953223985176	0.551518695967652	0.0616616647522855	0	2	0.340657987504805	0.22003023009428	0.461285744915329	277482.570137577	NaN	NA	NA	NA	NA	NA	NA	999
NORM	sha	AU	AUS	TRUE	80	0.000882495073316713	0.459837796971535	0.0514114286326049	-1	1	0.000880168668707789	-0.0997533252608046	0.10151366259822	0.0508997665415764	H0	0.0970854414530307	0.0755603994875946	0.096534291084232	-0.0511431191479539	0.244211701316418	0.171665851514697	NOdiff
NORM	sha	AU	IND	FALSE	40	-0.096202946379714	0.350213590637454	0.0553736306980087	-1	1	-0.0959088668738961	-0.204275171708376	0.012457437960584	0.478587169947941	none	NA	NA	NA	NA	NA	NA	999
NORM	sha	IN	IND	TRUE	40	-0.437074267746168	0.394990796448385	0.0624535285790422	-1	1	-0.435376107952542	-0.557546995539853	-0.31320522036523	4907590787.27713	H1	-0.0364982955540964	0.0758155858558289	-0.0362897022346537	-0.184463010392609	0.111883605923302	0.0850598583730272	NOdiff
NORM	sha	IN	AUS	FALSE	80	-0.400575972192072	0.384453880374676	0.0429832505365674	-1	1	-0.399837248953691	-0.484006701836149	-0.315667796071232	574872547747083776	H1	NA	NA	NA	NA	NA	NA	999
NOVELTY	ang	AU	AUS	TRUE	80	0.569331058370876	0.471026382643395	0.0526623505393229	1	1	0.567756486156123	0.46468111080107	0.670831861511175	2021876736377190302613504	H1	0.0680121154880327	0.0832426377819381	0.0675440798138782	-0.0950491311949526	0.230137290822709	0.115871862571664	NOdiff
NOVELTY	ang	AU	IND	FALSE	40	0.501318942882844	0.407726063948256	0.0644671511745977	1	1	0.499244077715838	0.373150213639921	0.625337941791755	1485490577921.97	H1	NA	NA	NA	NA	NA	NA	999
NOVELTY	ang	IN	IND	TRUE	40	0.707329469741912	0.580238843377092	0.0917438165986658	1	1	0.701425620874955	0.522359753493398	0.880491488256512	1126918067750.37	H1	-0.111717060303237	0.104749031550326	-0.110504564483101	-0.314695494308955	0.0936863653427528	0.183345841632203	NOdiff
NOVELTY	ang	IN	AUS	FALSE	80	0.819046530045149	0.452144377529269	0.0505512781899886	1	1	0.816958847486921	0.718004696851407	0.915912998122435	66470062741783234392860757729101266279765843533415579648	H1	NA	NA	NA	NA	NA	NA	999
NOVELTY	fea	AU	AUS	TRUE	80	0.678024491584003	0.51684886685162	0.057785460018698	1	1	0.675767994539862	0.562697116415637	0.788838872664088	68085057267753401300675461120	H1	0.185951201287145	0.0809065713658609	0.184741904190925	0.0266815021747089	0.34280230620714	1.11515971704526	none
NOVELTY	fea	AU	IND	FALSE	40	0.492073290296858	0.358145998196635	0.0566278544587962	1	1	0.490500395859203	0.379687331807777	0.601313459910629	2392149006534089	H1	NA	NA	NA	NA	NA	NA	999
NOVELTY	fea	IN	IND	TRUE	40	0.694913153846741	0.521846174591354	0.0825111249977283	1	1	0.69021411695377	0.529040024840198	0.851388209067341	317918906844347	H1	-0.0193729654201953	0.0983707135298223	-0.0191872938670847	-0.211067733496014	0.172693145761844	0.100066664308457	NOdiff
NOVELTY	fea	IN	AUS	FALSE	80	0.714286119266936	0.479058370721199	0.0535603541061448	1	1	0.712242899846578	0.60741485882264	0.817070940870517	32176132253897777435482220160941555712	H1	NA	NA	NA	NA	NA	NA	999
NOVELTY	hap	AU	AUS	TRUE	80	-0.158257039282225	0.523124286099028	0.0584870732199238	1	1	-0.157717528979558	-0.272156626523202	-0.0432784314359144	0.0156328395945897	H0	-0.228874943257519	0.0792948064006425	-0.227444845959441	-0.382376350951212	-0.0725133409676701	4.97563009810006	diff
NOVELTY	hap	AU	IND	FALSE	40	0.0706179039752935	0.338640138689002	0.0535437072706276	1	1	0.0704160262565453	-0.0343795268242894	0.17521157933738	0.229466125734298	H0	NA	NA	NA	NA	NA	NA	999
NOVELTY	hap	IN	IND	TRUE	40	0.357770862833749	0.403779168990913	0.0638430922870659	1	1	0.356318529731469	0.231440308142488	0.481196751320451	770228.979456023	H1	0.0861924462212825	0.088145554824402	0.0855279251326689	-0.0865700862424975	0.257625936507835	0.14148922637025	NOdiff
NOVELTY	hap	IN	AUS	FALSE	80	0.271578416612466	0.543595320254091	0.0607758044169458	1	1	0.270578979468247	0.151677792968812	0.389480165967682	2486.53361513957	H1	NA	NA	NA	NA	NA	NA	999
NOVELTY	pri	AU	AUS	TRUE	80	-0.390581752847155	0.434913161845967	0.0486247697098475	0	2	-0.38966045205409	-0.484852532559742	-0.294468371548438	4626739945203.67	NaN	-0.207085619431176	0.0722826136934221	-0.206009267106693	-0.347314526682634	-0.0647040075307511	4.28682054118422	diff
NOVELTY	pri	AU	IND	FALSE	40	-0.183496133415979	0.338254815960795	0.0534827823978595	0	2	-0.182972756676617	-0.287649408114489	-0.0782961052387456	18.94917330363	NaN	NA	NA	NA	NA	NA	NA	999
NOVELTY	pri	IN	IND	TRUE	40	-0.192138574969899	0.352247986206031	0.0556952968809316	0	2	-0.19154441070228	-0.300538275843885	-0.0825505455606745	21.0207628347448	NaN	0.0153718277728428	0.0762907699941161	0.0152828771245293	-0.133813769344029	0.164379523593088	0.0778305493395413	NOdiff
NOVELTY	pri	IN	AUS	FALSE	80	-0.207510402742742	0.466331683816575	0.05213746725379	0	2	-0.206947853187461	-0.308998679965055	-0.104897026409866	140.67497075352	NaN	NA	NA	NA	NA	NA	NA	999
NOVELTY	rel	AU	AUS	TRUE	80	-0.102059610710246	0.408850104817821	0.0457108313490281	0	2	-0.101846803840107	-0.191346578078196	-0.0123470296020176	0.550772503630147	NaN	-0.117920753513369	0.0625503610954593	-0.117461181042791	-0.239820753637942	0.00489839155235906	0.367531903799327	none
NOVELTY	rel	AU	IND	FALSE	40	0.0158611428031224	0.270042038990455	0.0426973953602917	0	2	0.0158322794878202	-0.0677784361304418	0.0994429951060822	0.0458237135960368	NaN	NA	NA	NA	NA	NA	NA	999
NOVELTY	rel	IN	IND	TRUE	40	-0.0953259225955845	0.343055557136628	0.0542418462264888	0	2	-0.0950462795341672	-0.201204245028741	0.0111116859604066	0.253262181965177	NaN	0.184114802070001	0.0754614734064271	0.183072308895504	0.0355871471674708	0.330557470623537	1.45544961137873	none
NOVELTY	rel	IN	AUS	FALSE	80	-0.279440724665585	0.469233936250212	0.0524619489402638	0	2	-0.278673743159795	-0.381357953555616	-0.175989532763975	73184.879304399	NaN	NA	NA	NA	NA	NA	NA	999
NOVELTY	sad	AU	AUS	TRUE	80	-0.049378504966912	0.390367623274944	0.0436444270928902	-1	1	-0.0492846258365703	-0.134746346381275	0.0361770947081347	0.14433928020995	H0	0.226866200364783	0.0822607005496222	0.225341355331369	0.0646531399600103	0.386029570702728	3.59266296181697	diff
NOVELTY	sad	AU	IND	FALSE	40	-0.276244705331695	0.440998269323044	0.0697279487626591	-1	1	-0.274908105739751	-0.411243855880452	-0.13857235559905	343.735539750385	H1	NA	NA	NA	NA	NA	NA	999
NOVELTY	sad	IN	IND	TRUE	40	-0.0859999769958855	0.361316548934095	0.0571291625471712	-1	1	-0.0857202084188527	-0.197511087369096	0.0260706705313902	0.330433655488252	H0	-0.130408375077028	0.0768845749579019	-0.129642030199031	-0.279892368708435	0.0206083083103726	0.321206103435428	NOdiff
NOVELTY	sad	IN	AUS	FALSE	80	0.0444083980811424	0.460217049064123	0.0514538303055867	-1	1	0.0442911374429994	-0.0564251350851629	0.145007409971162	0.0291557560389861	H0	NA	NA	NA	NA	NA	NA	999
NOVELTY	ser	AU	AUS	TRUE	80	-0.742743994196399	0.373050000264752	0.041708257979915	-1	1	-0.741454176242308	-0.823131350811863	-0.659777001672753	46325338014781572572113336539684589043863606027448794075323265187840	H1	-0.094186909331845	0.0649760166990648	-0.0937909350016232	-0.22087594128805	0.0332940712848033	0.185084990421495	NOdiff
NOVELTY	ser	AU	IND	FALSE	40	-0.648557084864554	0.315106582753074	0.0498227253606022	-1	1	-0.646951155447933	-0.744482720687847	-0.549419590208019	505264566884052960955456458319724544	H1	NA	NA	NA	NA	NA	NA	999
NOVELTY	ser	IN	IND	TRUE	40	-0.555576531786691	0.29596124988508	0.046795582439355	-1	1	-0.554362573911863	-0.645981655403115	-0.462743492420611	325702441599803020435232129024	H1	-0.038272440787297	0.0671106885768276	-0.0381008405254412	-0.169342575976677	0.0931408949257946	0.0789396661689511	NOdiff
NOVELTY	ser	IN	AUS	FALSE	80	-0.517304090999394	0.430257409969191	0.0481042408257054	-1	1	-0.516109803631341	-0.610285216811846	-0.421934390450835	1090807933888604827287552	H1	NA	NA	NA	NA	NA	NA	999
NOVELTY	sha	AU	AUS	TRUE	80	-0.35777249893875	0.409298377250815	0.0457609497306588	0	2	-0.357024865834359	-0.446622564685893	-0.267427166982824	806778893992.624	NaN	0.0441278159805426	0.0604826472813594	0.043966978152061	-0.074362774066906	0.162296730371028	0.0789186024750698	NOdiff
NOVELTY	sha	AU	IND	FALSE	40	-0.401900314919293	0.250126855967883	0.0395485284417695	0	2	-0.401272689881973	-0.478727256489027	-0.323818123274918	972380729457082236928	NaN	NA	NA	NA	NA	NA	NA	999
NOVELTY	sha	IN	IND	TRUE	40	-0.400645521500939	0.368388059382315	0.0582472665228738	0	2	-0.399290829910591	-0.513262297993901	-0.285319361827281	1010654809.10009	NaN	-0.115095600156954	0.0823068331376392	-0.114321141327348	-0.275098865984412	0.0464565833297155	0.21722292978477	NOdiff
NOVELTY	sha	IN	AUS	FALSE	80	-0.285549921343985	0.520128501334852	0.058152134300991	0	2	-0.284587539991649	-0.398373492288031	-0.170801587695266	9620.74139423948	NaN	NA	NA	NA	NA	NA	NA	999
PLEASANT	ang	AU	AUS	TRUE	80	-0.458914185929094	0.366487294910829	0.0409745252155313	-1	1	-0.458145000919132	-0.538387738354809	-0.377902263483455	128096417299985514174087168	H1	-0.0981998801281446	0.0713273911890839	-0.0977028076430926	-0.237150218309939	0.0417446030237536	0.18316112424533	NOdiff
PLEASANT	ang	AU	IND	FALSE	40	-0.36071430580095	0.369252489075017	0.0583839448581747	-1	1	-0.359488921301061	-0.473726918185033	-0.245250924417088	21300796.3859683	H1	NA	NA	NA	NA	NA	NA	999
PLEASANT	ang	IN	IND	TRUE	40	-0.6119028738886	0.432709178019346	0.06841732835002	-1	1	-0.609051943874418	-0.742837153353161	-0.475266734395675	26599123944377528	H1	-0.078413326330143	0.0770536029494962	-0.0779505140383066	-0.228529225055919	0.0726281969793061	0.128893897401277	NOdiff
PLEASANT	ang	IN	AUS	FALSE	80	-0.533489547558457	0.317027053601948	0.0354447021280213	-1	1	-0.532820151264795	-0.602248168981451	-0.46339213354814	961003440273889844570489069152839243367811383296	H1	NA	NA	NA	NA	NA	NA	999
PLEASANT	fea	AU	AUS	TRUE	80	-0.719651670649262	0.369177185116637	0.0412752640831412	-1	1	-0.718427723108644	-0.799258416510827	-0.637597029706462	65562018997295547031622626542123834374649314320290807086378385408	H1	-0.141815023303552	0.0701648057061148	-0.141120274087867	-0.278306018305871	-0.00393452986986237	0.535741465309506	none
PLEASANT	fea	AU	IND	FALSE	40	-0.57783664734571	0.358856658550112	0.0567402197267846	-1	1	-0.575982299671124	-0.687014542441223	-0.464950056901025	3190084129769781198848	H1	NA	NA	NA	NA	NA	NA	999
PLEASANT	fea	IN	IND	TRUE	40	-0.638964108748909	0.382061768148232	0.0604092697109793	-1	1	-0.636640828192069	-0.754827545004481	-0.518454111379657	194173076604676722393088	H1	-0.0094880893497179	0.0689703913063129	-0.00944316899862284	-0.144304753974473	0.125418415977227	0.0696459267380556	NOdiff
PLEASANT	fea	IN	AUS	FALSE	80	-0.629476019399192	0.297675663759345	0.0332811509706633	-1	1	-0.628779561143739	-0.693974520928839	-0.563584601358639	26265103067560090180072124286445532136183188962357134188652309474881619099648	H1	NA	NA	NA	NA	NA	NA	999
PLEASANT	hap	AU	AUS	TRUE	80	1.47346400751128	0.372604007574272	0.0416583944812459	1	1	1.47091135583326	1.38933165955799	1.55249105210854	1004577294499114894216084369076396167598036715351636431264611057094010534818065915207807856355371732922166705966696327243912772536389056574904480085276283464643997685655365143899454036948955275076745987382685436392807952047398299185414706885971332303027923391747144548352	H1	0.524946388338204	0.0960843968589354	0.520144306186726	0.332682244930658	0.707606367442793	253561.539644019	diff
PLEASANT	hap	AU	IND	FALSE	40	0.948517619173079	0.547605313669994	0.0865840025004059	1	1	0.941459694034533	0.772387614688369	1.1105317733807	12229327836184472702681088	H1	NA	NA	NA	NA	NA	NA	999
PLEASANT	hap	IN	IND	TRUE	40	1.24546554113481	0.594538818527158	0.0940048411965666	1	1	1.23455588171028	1.05111513490031	1.41799662852024	10917588289606018827204890652812771328	H1	0.248483240581272	0.117297353264748	0.24511084162275	0.0167734721686869	0.473448211076812	1.06843229049885	none
PLEASANT	hap	IN	AUS	FALSE	80	0.996982300553537	0.627487619927171	0.0701552486598353	1	1	0.992099426357767	0.854932276487607	1.12926657622793	5755010159233295125609007017710515021414400	H1	NA	NA	NA	NA	NA	NA	999
PLEASANT	pri	AU	AUS	TRUE	80	0.671013882598952	0.416060517816409	0.0465169800295627	1	1	0.669565058020391	0.578490259081903	0.760639856958878	103858951528330141724483798112713185687502848	H1	0.111683741193906	0.0704093865144554	0.111132802358904	-0.0265287896592976	0.248794394377105	0.246256537141519	NOdiff
PLEASANT	pri	AU	IND	FALSE	40	0.559330141405046	0.334284446438732	0.0528550118557478	1	1	0.557771920608283	0.454320500236613	0.661223340979953	177167250345928297545728	H1	NA	NA	NA	NA	NA	NA	999
PLEASANT	pri	IN	IND	TRUE	40	0.358858215660211	0.269157734450177	0.0425575745356665	1	1	0.358209445643502	0.274872033571716	0.441546857715288	207533699131325	H1	0.0260503685303336	0.0601207172309431	0.0259565485689097	-0.091667672535509	0.143580769673328	0.0660749311283746	NOdiff
PLEASANT	pri	IN	AUS	FALSE	80	0.332807847129877	0.379826643615659	0.0424659097395099	1	1	0.332208757307976	0.24905052229096	0.415366992324992	1655529908154.09	H1	NA	NA	NA	NA	NA	NA	999
PLEASANT	rel	AU	AUS	TRUE	80	0.116601812511488	0.403786101379624	0.0451446585527231	1	1	0.116364656663831	0.0279711548081253	0.204758158519537	2.46871611463378	none	-0.0475891014280891	0.0630730852451427	-0.0474005319643182	-0.170778610431476	0.0759775465028397	0.0838076110337823	NOdiff
PLEASANT	rel	AU	IND	FALSE	40	0.164190913939577	0.278580249587014	0.0440474049916573	1	1	0.163872971878834	0.0776236868565221	0.250122256901147	88.329875046098	H1	NA	NA	NA	NA	NA	NA	999
PLEASANT	rel	IN	IND	TRUE	40	0.288690147798919	0.325395569795867	0.0514495570541616	1	1	0.287927986030726	0.187220055926386	0.388635916135067	657119.539551526	H1	0.0467888626113484	0.0738174741253829	0.0465352909044119	-0.0977543738574865	0.19082495566631	0.0901406994713523	NOdiff
PLEASANT	rel	IN	AUS	FALSE	80	0.24190128518757	0.473452220624818	0.052933567470766	1	1	0.241225380701074	0.137620635234722	0.344830126167426	3438.52584859809	H1	NA	NA	NA	NA	NA	NA	999
PLEASANT	sad	AU	AUS	TRUE	80	-0.716402610699938	0.424077349682996	0.0474132890804563	-1	1	-0.714795735603662	-0.807621503682789	-0.621969967524535	2767085735235628433033493299966382598796867534848	H1	-0.101464114550546	0.0697867320923882	-0.100972360176094	-0.237422489757812	0.0354777694056233	0.199842906416319	NOdiff
PLEASANT	sad	AU	IND	FALSE	40	-0.614938496149392	0.323862192588629	0.0512071088298085	-1	1	-0.613330241220677	-0.713564844578591	-0.513095637862762	1755319524076515261937379966976	H1	NA	NA	NA	NA	NA	NA	999
PLEASANT	sad	IN	IND	TRUE	40	-0.658662406144852	0.302117467864805	0.0477689659687756	-1	1	-0.657162843266927	-0.750683376324408	-0.563642310209447	14840193543179090215637181214642894012416	H1	-0.0181265339823254	0.062250351569206	-0.0180565628822768	-0.13983153461628	0.103718408851727	0.0649854866482691	NOdiff
PLEASANT	sad	IN	AUS	FALSE	80	-0.640535872162527	0.357013407116731	0.0399153123595909	-1	1	-0.639516973153544	-0.71768873727806	-0.561345209029029	5411913941883758072837307060378657563425367873057456128	H1	NA	NA	NA	NA	NA	NA	999
PLEASANT	ser	AU	AUS	TRUE	80	0.333226287766684	0.397159081978895	0.0444037352593111	1	1	0.332570561149944	0.245624912839183	0.419516209460705	135598293831.664	H1	0.117086047952234	0.0751060018811606	0.116429280681737	-0.0303650383540326	0.263223599717507	0.251420558750154	NOdiff
PLEASANT	ser	AU	IND	FALSE	40	0.21614023981445	0.383104153649835	0.0605740853302294	1	1	0.215350073059521	0.0968420826738066	0.333858063445235	67.7039518015899	H1	NA	NA	NA	NA	NA	NA	999
PLEASANT	ser	IN	IND	TRUE	40	0.2090298552529	0.340488918055244	0.0538360249550501	1	1	0.20842577117556	0.103059743890913	0.313791798460206	193.830410026641	H1	-0.0801485082255436	0.0655123958971959	-0.0798059909665777	-0.207935623195446	0.0483236412622908	0.138098578593844	NOdiff
PLEASANT	ser	IN	AUS	FALSE	80	0.289178363478444	0.333892968866391	0.0373303687797236	1	1	0.288775937912404	0.21565934341777	0.361892532407038	723382109267.874	H1	NA	NA	NA	NA	NA	NA	999
PLEASANT	sha	AU	AUS	TRUE	80	-0.181198716147648	0.32119768033567	0.0359109923722903	-1	1	-0.180965343354295	-0.251305547675417	-0.110625139033172	23906.1290534317	H1	-0.0753071913774111	0.062795971064163	-0.0750113963890013	-0.197849542052966	0.0478267492749633	0.128622830391338	NOdiff
PLEASANT	sha	AU	IND	FALSE	40	-0.105891524770237	0.325805746341497	0.0515144116605101	-1	1	-0.105611260513142	-0.206445801957446	-0.00477671906883832	0.831521173908998	none	NA	NA	NA	NA	NA	NA	999
PLEASANT	sha	IN	IND	TRUE	40	-0.421312311330339	0.350330394002357	0.055392098931582	-1	1	-0.420023559500985	-0.528425896167622	-0.311621222834349	370462321837.733	H1	0.0536145761743874	0.0669937940721919	0.0533750200934959	-0.0776391386313264	0.184389178818318	0.0921912836901406	NOdiff
PLEASANT	sha	IN	AUS	FALSE	80	-0.474926887504727	0.33703220263246	0.0376813457846332	-1	1	-0.474253502629697	-0.548056563067707	-0.400450442191688	2108485840288134725760520453881856	H1	NA	NA	NA	NA	NA	NA	999
POWER	ang	AU	AUS	TRUE	80	0.458881009590371	0.520592473295061	0.0582040079431251	1	1	0.457331703985536	0.343444593368962	0.57121881460211	3166773777837.86	H1	0.0506636177884634	0.0860839196210006	0.0502909397357878	-0.117811834514941	0.218393713986517	0.102130094701296	NOdiff
POWER	ang	AU	IND	FALSE	40	0.408217391801908	0.40113512320272	0.0634250319406426	1	1	0.40658182101162	0.282518045780715	0.530645596242526	112122597.310731	H1	NA	NA	NA	NA	NA	NA	999
POWER	ang	IN	IND	TRUE	40	0.423962031943858	0.657070504235212	0.103891968834929	1	1	0.419434844672041	0.216896703973444	0.621972985370638	774.279651670889	H1	0.0212921747550999	0.126420506787418	0.0209572332246212	-0.224870321158396	0.266784787607639	0.127529542684652	NOdiff
POWER	ang	IN	AUS	FALSE	80	0.402669857188758	0.644273441823566	0.0720319606007625	1	1	0.400591347581521	0.259773555981802	0.541409139181239	793119.343554375	H1	NA	NA	NA	NA	NA	NA	999
POWER	fea	AU	AUS	TRUE	80	-0.37933521300606	0.646047143176503	0.07223026644061	-1	1	-0.377366412659698	-0.518569869923643	-0.236162955395753	131149.039944998	H1	-0.244610215903667	0.111832060947689	-0.241588807263454	-0.459421725332366	-0.0237558891945418	1.18331852679172	none
POWER	fea	AU	IND	FALSE	40	-0.134724997102394	0.539970312729363	0.0853768028549098	-1	1	-0.133750066324153	-0.300482032066735	0.0329818994184292	0.553211316189987	none	NA	NA	NA	NA	NA	NA	999
POWER	fea	IN	IND	TRUE	40	-0.0820493857466823	0.552078701294126	0.0872913071878594	-1	1	-0.0814289159476649	-0.251871742588476	0.0890139106931464	0.223256918798389	H0	0.105333529653778	0.110348650535244	0.10406633217235	-0.110912105918375	0.319044770263076	0.172500362692743	NOdiff
POWER	fea	IN	AUS	FALSE	80	-0.187382915400461	0.603791511327158	0.067505943178243	-1	1	-0.186532875319948	-0.31854407487624	-0.054521675763657	6.23499222308145	H1	NA	NA	NA	NA	NA	NA	999
POWER	hap	AU	AUS	TRUE	80	0.309147547507865	0.457851562534038	0.0511893608715302	1	1	0.308339589658615	0.208139635971031	0.408539543346199	7849255.33362386	H1	0.0585966416643408	0.0805668624736826	0.0582187426803014	-0.0991822875026055	0.215619772863208	0.104724671353057	NOdiff
POWER	hap	AU	IND	FALSE	40	0.250550905843525	0.393480300010943	0.0622146981220478	1	1	0.249584845603035	0.127879350621482	0.371290340584587	393.598576357803	H1	NA	NA	NA	NA	NA	NA	999
POWER	hap	IN	IND	TRUE	40	0.356287359070877	0.524443736279977	0.0829218355626704	1	1	0.3538542463695	0.191883353126068	0.515825139612933	1563.63319341333	H1	0.18405562002449	0.0982064342757641	0.182297451572256	-0.00926561091080888	0.373860514055321	0.558054229427209	none
POWER	hap	IN	AUS	FALSE	80	0.172231739046387	0.470614315130971	0.052616279990868	1	1	0.171756236556625	0.0687707854613686	0.274741687651882	21.613075007689	H1	NA	NA	NA	NA	NA	NA	999
POWER	pri	AU	AUS	TRUE	80	0.279157562501234	0.571388932710912	0.0638832247566326	1	1	0.2780229324517	0.15306653000105	0.40297933490235	1688.39250918081	H1	0.0431786239338934	0.0868320274631888	0.042855501977512	-0.126697275085712	0.212408279040736	0.0980652875422349	NOdiff
POWER	pri	AU	IND	FALSE	40	0.23597893856734	0.371953469566371	0.0588110073715927	1	1	0.235165563299635	0.120094816662293	0.350236309936976	351.653322742858	H1	NA	NA	NA	NA	NA	NA	999
POWER	pri	IN	IND	TRUE	40	0.229548349474708	0.422280741603091	0.0667684477745395	1	1	0.228529558846848	0.0979541318472501	0.359104985846446	47.2329186738837	H1	-0.148026942926768	0.0856452497033057	-0.146949055616244	-0.314201458494563	0.0203033472620745	0.376915953234883	none
POWER	pri	IN	AUS	FALSE	80	0.377575292401476	0.479756869968127	0.053638448696063	1	1	0.376492093332902	0.271511644163416	0.481472542502388	5534363925.62391	H1	NA	NA	NA	NA	NA	NA	999
POWER	rel	AU	AUS	TRUE	80	0.11488551239528	0.44927720116437	0.0502307181272189	0	2	0.114596371420646	0.0162681329636628	0.212924609877628	0.683364602765352	NaN	0.0207177051658349	0.0714276427784826	0.0206125418704145	-0.119029869792975	0.160254953533804	0.0744921722329472	NOdiff
POWER	rel	AU	IND	FALSE	40	0.0941678072294451	0.321171798843821	0.0507817202279953	0	2	0.0939255934954068	-0.0054784898906394	0.193329676881453	0.282551790028485	NaN	NA	NA	NA	NA	NA	NA	999
POWER	rel	IN	IND	TRUE	40	0.0219620262300119	0.413434454647285	0.0653697269937503	0	2	0.0218685773986713	-0.105983210505693	0.149720365303035	0.0691878915616756	NaN	0.0700502088648598	0.0788779914248973	0.0696170697293109	-0.0845050831200358	0.223739222578658	0.116677130831504	NOdiff
POWER	rel	IN	AUS	FALSE	80	-0.0480881826348479	0.394820093104565	0.0441422283532301	0	2	-0.0479946632900696	-0.134429261367275	0.0384399347871358	0.079948202932608	NaN	NA	NA	NA	NA	NA	NA	999
POWER	sad	AU	AUS	TRUE	80	-0.544701246312184	0.508606651654625	0.0568639523454149	-1	1	-0.542945626700288	-0.654219216410264	-0.431672036990313	8260477959527401472	H1	-0.0630991649860128	0.0930156983600141	-0.0625579188677567	-0.244085099553179	0.118969261817666	0.116662256334678	NOdiff
POWER	sad	AU	IND	FALSE	40	-0.481602081326171	0.465549613470338	0.0736098571188636	-1	1	-0.479006626520794	-0.622892656267116	-0.335120596774472	258837594.6047	H1	NA	NA	NA	NA	NA	NA	999
POWER	sad	IN	IND	TRUE	40	-0.406344928789983	0.412308449690658	0.0651916899777713	-1	1	-0.404625288936606	-0.532130343096364	-0.277120234776849	32822058.1318688	H1	0.00706776457463998	0.0898909511306743	0.00701111210292511	-0.168467610885125	0.182489835090975	0.090047894169555	NOdiff
POWER	sad	IN	AUS	FALSE	80	-0.413412693364623	0.553564930465753	0.0618904407240684	-1	1	-0.411835188880484	-0.532908792547702	-0.290761585213265	555751411.285703	H1	NA	NA	NA	NA	NA	NA	999
POWER	ser	AU	AUS	TRUE	80	0.000101473983803954	0.561187885015307	0.0627427129521781	0	2	0.000101076082841696	-0.1226332975764	0.122835449742083	0.062789094253026	NaN	0.147461152686394	0.0978792657875249	0.146061829143536	-0.0448691191796937	0.336992777466766	0.300595144901973	NOdiff
POWER	ser	AU	IND	FALSE	40	-0.14735967870259	0.47512956727636	0.0751245808141751	0	2	-0.146532691762875	-0.293363119472344	0.000297735946594657	0.508799529870206	NaN	NA	NA	NA	NA	NA	NA	999
POWER	ser	IN	IND	TRUE	40	-0.16698626185605	0.422905561463711	0.0668672404688829	0	2	-0.166242951740706	-0.297010722867919	-0.0354751806134931	1.49145239247082	NaN	-0.0487681214153228	0.088440148804274	-0.0483896341532972	-0.221058363081231	0.124279094774637	0.102718007731308	NOdiff
POWER	ser	IN	AUS	FALSE	80	-0.118218140440727	0.51772054798694	0.057882916932362	0	2	-0.117823381205435	-0.231084320510226	-0.0045624419006433	0.46318121774604	NaN	NA	NA	NA	NA	NA	NA	999
POWER	sha	AU	AUS	TRUE	80	-0.0441576125325185	0.495554463444137	0.0554046733407263	-1	1	-0.0440224777087626	-0.152449347194575	0.0644043917770501	0.119925015259098	H0	0.166401345724204	0.081109465651521	0.165313788396214	0.00685959618792972	0.323767980604499	0.655847677146609	none
POWER	sha	AU	IND	FALSE	40	-0.210558958256722	0.374650108249427	0.0592373833848414	-1	1	-0.209822676303599	-0.325724771678167	-0.0939205809290306	64.2453389949271	H1	NA	NA	NA	NA	NA	NA	999
POWER	sha	IN	IND	TRUE	40	-0.391048518381081	0.445108016052559	0.0703777567762437	-1	1	-0.389121189979237	-0.526721245668999	-0.251521134289474	660142.586208249	H1	-0.0906223655414213	0.0917633955917575	-0.0898656499692977	-0.268969412626722	0.0892381126881263	0.148605310466914	NOdiff
POWER	sha	IN	AUS	FALSE	80	-0.300426152839659	0.526687164960245	0.0588854151863877	-1	1	-0.299388027213972	-0.414603858847697	-0.184172195580246	50586.4810799236	H1	NA	NA	NA	NA	NA	NA	999
URGENCY	ang	AU	AUS	TRUE	80	0.676092435293156	0.430535905543387	0.0481353775774721	1	1	0.67452954051683	0.580293310658091	0.768765770375569	485310617184449238261493148517856329072640	H1	0.11594502229243	0.0724875162791486	0.115338980537651	-0.0263647522466399	0.257042713321942	0.258795228821542	NOdiff
URGENCY	ang	AU	IND	FALSE	40	0.560147413000726	0.342778379819616	0.0541980206446142	1	1	0.558506840797152	0.452434396045033	0.664579285549271	13731251887628401770496	H1	NA	NA	NA	NA	NA	NA	999
URGENCY	ang	IN	IND	TRUE	40	0.854684040724536	0.437138425644124	0.0691176538907794	1	1	0.850620414282893	0.715472246327261	0.985768582238526	145685315418668431634272861814784	H1	-0.0551637397042588	0.0863351565295349	-0.0547556046097464	-0.22334536414911	0.113834154929618	0.105619544249691	NOdiff
URGENCY	ang	IN	AUS	FALSE	80	0.909847780428795	0.462731816378664	0.0517349898387322	1	1	0.907419064977072	0.806153912889408	1.00868421706474	899105153098606057044874724890042636047825177066445084138636574720	H1	NA	NA	NA	NA	NA	NA	999
URGENCY	fea	AU	AUS	TRUE	80	0.756701742910083	0.527451272785131	0.0589708450383169	1	1	0.754079386174196	0.638696980432647	0.869461791915745	47233872779550081301796641627439104	H1	0.309545356864297	0.0871763104187101	0.307210645327928	0.136990663831666	0.477430626824191	45.4051175816271	diff
URGENCY	fea	AU	IND	FALSE	40	0.447156386045786	0.406061499464606	0.06420396042057	1	1	0.445320707942521	0.319739511502771	0.570901904382271	3841441521.75325	H1	NA	NA	NA	NA	NA	NA	999
URGENCY	fea	IN	IND	TRUE	40	0.79535823684663	0.440370975951334	0.0696287649718725	1	1	0.791520813412316	0.65537805630375	0.927663570520881	2087222115408733248023429120	H1	-0.0876059772752734	0.0831548037453786	-0.0870043663227917	-0.249427194767126	0.0754184621215422	0.14418699027127	NOdiff
URGENCY	fea	IN	AUS	FALSE	80	0.882964214121903	0.406601178003623	0.0454593936873796	1	1	0.88114328176807	0.792134793208419	0.97015177032772	452325134418555288756787838056776979692428311466087319559913557774294120361099264	H1	NA	NA	NA	NA	NA	NA	999
URGENCY	hap	AU	AUS	TRUE	80	-0.16182790467593	0.441650502990407	0.0493780273491762	-1	1	-0.161434297253721	-0.258097461041094	-0.0647711334663493	20.970305810627	H1	-0.268466063048259	0.0781400730915578	-0.266836792012107	-0.419525894686624	-0.114147689337591	27.5668660710148	diff
URGENCY	hap	AU	IND	FALSE	40	0.106638158372328	0.383023834133491	0.0605613856996189	-1	1	0.106248472820763	-0.012234762632178	0.224731708273704	0.0225040367367285	H0	NA	NA	NA	NA	NA	NA	999
URGENCY	hap	IN	IND	TRUE	40	0.2812727591249	0.544408001091239	0.0860784629933874	-1	1	0.279203996611865	0.111111799568529	0.447296193655201	0.0196011005682157	H0	0.146830120844881	0.104884092835887	0.145232465987732	-0.0592188805838635	0.349683812559327	0.275702906225591	NOdiff
URGENCY	hap	IN	AUS	FALSE	80	0.134442638280019	0.535997846167537	0.0599263809912044	-1	1	0.133961559394227	0.0167161880798747	0.251206930708578	0.0186179829255827	H0	NA	NA	NA	NA	NA	NA	999
URGENCY	pri	AU	AUS	TRUE	80	-0.384444880679508	0.395834757541415	0.0442556712859876	0	2	-0.383693392444829	-0.470349688705922	-0.297037096183737	1002597217032143	NaN	-0.217941901733232	0.0633964323739744	-0.217069476143741	-0.341077532622621	-0.0930614196648601	22.8237446974971	diff
URGENCY	pri	AU	IND	FALSE	40	-0.166502978946276	0.28709184570618	0.045393206504658	0	2	-0.16616059785679	-0.255039760051704	-0.0772814356618764	37.4353454742175	NaN	NA	NA	NA	NA	NA	NA	999
URGENCY	pri	IN	IND	TRUE	40	-0.138388394020502	0.263573638546599	0.0416746514492602	0	2	-0.138148461009767	-0.219759938144354	-0.0565369838751797	10.2562569393193	NaN	0.0889445265069873	0.0605646730914842	0.0886194632592788	-0.0298701801937414	0.207109106712299	0.177508204108931	NOdiff
URGENCY	pri	IN	AUS	FALSE	80	-0.22733292052749	0.393070279035291	0.0439465931928861	0	2	-0.226894718065721	-0.31294698430395	-0.140842451827491	27744.7274379608	NaN	NA	NA	NA	NA	NA	NA	999
URGENCY	rel	AU	AUS	TRUE	80	-0.169477179917193	0.372698421966781	0.0416689503312312	-1	1	-0.169183426493244	-0.250783758480069	-0.0875830945064182	321.71955908595	H1	-0.0937486694768945	0.0606087603219214	-0.0934055514852347	-0.211981132294069	0.0251700293235996	0.199776747878697	NOdiff
URGENCY	rel	AU	IND	FALSE	40	-0.0757285104402987	0.278360945971485	0.0440127300454483	-1	1	-0.0755820988143531	-0.161763618098335	0.0105994204696288	0.369883002255501	none	NA	NA	NA	NA	NA	NA	999
URGENCY	rel	IN	IND	TRUE	40	-0.164268085018826	0.299715083318254	0.0473891156196409	-1	1	-0.163900010131111	-0.256678557465003	-0.0711214627972202	38.0678521809138	H1	0.15389661182982	0.0657578379808834	0.153234013664754	0.0246264069281924	0.281841620401316	1.0056211262716	none
URGENCY	rel	IN	AUS	FALSE	80	-0.318164696848646	0.40776120234357	0.0455890883513634	-1	1	-0.31750480597996	-0.406766707890244	-0.228242904069676	3273344240.74861	H1	NA	NA	NA	NA	NA	NA	999
URGENCY	sad	AU	AUS	TRUE	80	-0.0601856637502532	0.454542179165156	0.0508193605627088	-1	1	-0.0600306282051435	-0.159508201979347	0.0394469455690599	0.1806917589914	H0	0.234830622920688	0.0871371688240778	0.233061017142045	0.0629168872450313	0.403205147039059	3.19846390018456	diff
URGENCY	sad	AU	IND	FALSE	40	-0.295016286670941	0.447673040630022	0.0707833227721985	-1	1	-0.293545541671755	-0.43193460357624	-0.155156479767269	802.223865313299	H1	NA	NA	NA	NA	NA	NA	999
URGENCY	sad	IN	IND	TRUE	40	-0.162396798106798	0.481584712527935	0.076145228895285	-1	1	-0.161460633870205	-0.310274487553808	-0.0126467801866021	1.43632296577195	none	-0.201010664225039	0.0899279902824005	-0.19939812294369	-0.374948571204085	-0.023847674683295	1.07040571501902	none
URGENCY	sad	IN	AUS	FALSE	80	0.0386138661182408	0.427920324613466	0.0478429467394743	-1	1	0.0385256828507628	-0.0551393568489864	0.132190722550512	0.0279791894946421	H0	NA	NA	NA	NA	NA	NA	999
URGENCY	ser	AU	AUS	TRUE	80	-0.715596544466712	0.431136229946463	0.0482024958861636	-1	1	-0.713937724008476	-0.808305049227302	-0.619570398789651	53885059263858423516851377510208712037812404224	H1	-0.0573575765600091	0.065352044169638	-0.0571136504598358	-0.184931000941805	0.0707037000221338	0.0959545790454333	NOdiff
URGENCY	ser	AU	IND	FALSE	40	-0.658238967906703	0.27909919867278	0.0441294580466914	-1	1	-0.656959598826969	-0.743369240061731	-0.570549957592208	146415997304335683988053619733289031198385897472	H1	NA	NA	NA	NA	NA	NA	999
URGENCY	ser	IN	IND	TRUE	40	-0.551289490541769	0.330950948781141	0.0523279395971065	-1	1	-0.549784064524788	-0.652206694495236	-0.447361434554339	113791352600062706319360	H1	0.0903202050274685	0.0698761893296561	0.0898813430265464	-0.0467428479907707	0.226505534043863	0.160502174141728	NOdiff
URGENCY	ser	IN	AUS	FALSE	80	-0.641609695569237	0.414194985267134	0.0463084071498418	-1	1	-0.64023672802686	-0.730904041502065	-0.549569414551654	36544774383373139787835034728364337266688	H1	NA	NA	NA	NA	NA	NA	999
URGENCY	sha	AU	AUS	TRUE	80	-0.361630754294672	0.37154953784544	0.0415405011815517	0	2	-0.361007794465372	-0.442357018385866	-0.279658570544879	1115775996191991	NaN	-0.0312606974571388	0.0604151537301624	-0.0311470111529755	-0.149345197794688	0.0870511754887374	0.0690963005348258	NOdiff
URGENCY	sha	AU	IND	FALSE	40	-0.330370056837534	0.277443872653526	0.0438677280221424	0	2	-0.329735521199201	-0.415633657623777	-0.243837384774626	86124073945.8037	NaN	NA	NA	NA	NA	NA	NA	999
URGENCY	sha	IN	IND	TRUE	40	-0.503057425625259	0.348502925488223	0.0551031507887367	0	2	-0.501534587456123	-0.609373168862493	-0.393696006049753	60975452013071912	NaN	-0.178707435743674	0.0732744858040373	-0.177753052891774	-0.320987037432956	-0.0345190683505912	1.41150820312657	none
URGENCY	sha	IN	AUS	FALSE	80	-0.324349989881585	0.431999355832836	0.048298996293917	0	2	-0.323595109461485	-0.418150916878472	-0.229039302044498	284833896.131786	NaN	NA	NA	NA	NA	NA	NA	999
